# Supplementary material for: In Silico and In Vitro Studies of Alchemilla viridiflora Rothm—Polyphenols’ Potential for Inhibition of SARS-CoV-2 Internalization
Source: Molecules. 2022 Aug 14;27(16):5174. doi: 10.3390/molecules27165174 (PMC9415016; doi:10.3390/molecules27165174)
Supplement: Supplementary file 1 [file molecules-27-05174-s001.zip]

Archive with 1 entries (1 files):
- molecules-1816542-supplementary.pdf
